# Supplementary material for: Characterization of Key Odorants in Lushan Yunwu Tea in Response to Intercropping with Flowering Cherry
Source: Foods. 2024 Apr 19;13(8):1252. doi: 10.3390/foods13081252 (PMC11049266; doi:10.3390/foods13081252)
Supplement: Supplementary file 1 [file foods-13-01252-s001.zip]

Archive with 1 entries (1 files):
- foods-2958910-supplementary.pdf
